# Supplementary material for: Evidence for phloem loading via the abaxial bundle sheath cells in maize leaves
Source: Plant Cell. 2021 Jan 7;33(3):531–47. doi: 10.1093/plcell/koaa055 (PMC8136869; doi:10.1093/plcell/koaa055)
Supplement: koaa055_Supplementary_Data [file koaa055_supplementary_data.zip]

Archive with 7 entries (7 files):
- tpc.00733.2020-s01.pdf
- tpc.00733.2020-s02.pdf
- tpc.00733.2020-s03.rtf
- tpc.00733.2020-s04.xlsx
- tpc.00733.2020-s05.xlsx
- tpc.00733.2020-s06.xlsx
- tpc.00733.2020-s07.xlsx
