# Supplementary material for: Evidence for phloem loading via the abaxial bundle sheath cells in maize leaves
Source: Plant Cell. 2021 Jan 7;33(3):531–47. doi: 10.1093/plcell/koaa055 (PMC8136869; doi:10.1093/plcell/koaa055)
Supplement: koaa055_Supplementary_Data [file koaa055_supplementary_data.zip › tpc.00733.2020-s05.xlsx]

## Sheet: overview
Supplemental Data. Bezrutczyk et al. (2021). Plant Cell. Evidence for Phloem Loading via the Abaxial Bundle Sheath Cells in Maize Leaves.
	Supplemental Data Set 2. GO Term Analysis for MS Clusters	t
	Marker genes for each of the five mesophyll clusters (LogFC >0.5; FDR-adjusted p-value <0.05) were used as input for Gene Ontology (Ashburner et al., 2000; The Gene Ontology Consortium, 2018) analysis via the online portal GO Gene Ontology database (doi: 10.5281/zenodo.3727280; released 2020-03-23). GO terms with FDR-corrected p-values <0.05 are shown.

## Sheet: MS1
Supplemental Data. Bezrutczyk et al. (2021). Plant Cell. Evidence for Phloem Loading via the Abaxial Bundle Sheath Cells in Maize Leaves.
GO biological process complete for mesophyll cluster 1	Fold enrichment	raw P-value	FDR
photosynthesis (GO:0015979)	95.32	1.8e-53	8.51e-50
photosynthesis, light harvesting in photosystem I (GO:0009768)	> 100	3.66e-30	8.66e-27
photosynthesis, light harvesting (GO:0009765)	> 100	1.26e-28	1.99e-25
protein-chromophore linkage (GO:0018298)	> 100	8.06e-28	9.52e-25
photosynthesis, light reaction (GO:0019684)	97.96	3.1e-27	2.93e-24
response to light stimulus (GO:0009416)	42.42	2.03e-20	1.6e-17
response to radiation (GO:0009314)	37.45	1.21e-19	8.13e-17
generation of precursor metabolites and energy (GO:0006091)	16.28	2.07e-15	1.22e-12
response to abiotic stimulus (GO:0009628)	18.76	2.37e-15	1.25e-12
photosystem II stabilization (GO:0042549)	> 100	1.51e-07	7.11e-05
cellular metabolic process (GO:0044237)	2.18	1.66e-07	7.15e-05
regulation of photosynthesis, light reaction (GO:0042548)	> 100	1.81e-06	0.000713
regulation of generation of precursor metabolites and energy (GO:0043467)	> 100	4.08e-06	0.00148
regulation of photosynthesis (GO:0010109)	> 100	4.69e-06	0.00158
protein modification process (GO:0036211)	3	4.71e-05	0.0148
cellular protein modification process (GO:0006464)	3	4.71e-05	0.0139
metabolic process (GO:0008152)	1.76	5.93e-05	0.0165
macromolecule modification (GO:0043412)	2.67	0.00019	0.0499
cellular process (GO:0009987)	1.6	0.000206	0.0512
response to stimulus (GO:0050896)	2.77	0.000208	0.0491

## Sheet: MS2
Supplemental Data. Bezrutczyk et al. (2021). Plant Cell. Evidence for Phloem Loading via the Abaxial Bundle Sheath Cells in Maize Leaves.
GO biological process complete for mesophyll cluster 2	Fold enrichment	raw P-value	FDR
nucleic acid metabolic process (GO:0090304)	0.1	7.53e-07	0.00356
triose phosphate transport (GO:0015717)	59.29	4.23e-05	0.0399
immune system process (GO:0002376)	11.86	1.86e-05	0.0439
RNA metabolic process (GO:0016070)	0.07	2.97e-05	0.0467
triose phosphate transmembrane transport (GO:0035436)	59.29	4.23e-05	0.0499

## Sheet: MS3
Supplemental Data. Bezrutczyk et al. (2021). Plant Cell. Evidence for Phloem Loading via the Abaxial Bundle Sheath Cells in Maize Leaves.
GO biological process complete for mesophyll cluster 3	Fold enrichment	raw P-value	FDR
peptide biosynthetic process (GO:0043043)	7.78	6.55e-11	1.03e-07
translation (GO:0006412)	7.93	4.96e-11	1.17e-07
peptide metabolic process (GO:0006518)	7.31	4.53e-11	2.14e-07
amide biosynthetic process (GO:0043604)	7.08	2.72e-10	3.21e-07
cellular amide metabolic process (GO:0043603)	6.39	3.78e-10	3.57e-07
biosynthetic process (GO:0009058)	3.28	1.85e-08	1.25e-05
cellular biosynthetic process (GO:0044249)	3.42	1.6e-08	1.26e-05
organic substance biosynthetic process (GO:1901576)	3.36	2.29e-08	1.35e-05
cellular nitrogen compound biosynthetic process (GO:0044271)	4.46	3.84e-08	2.01e-05
organonitrogen compound biosynthetic process (GO:1901566)	4.28	7.27e-08	3.43e-05
cellular macromolecule biosynthetic process (GO:0034645)	3.8	1.96e-06	0.000841
macromolecule biosynthetic process (GO:0009059)	3.69	2.91e-06	0.00115
metabolic process (GO:0008152)	1.65	1.42e-05	0.00479
gene expression (GO:0010467)	3.27	1.4e-05	0.00511
regulation of protein complex stability (GO:0061635)	> 100	2.87e-05	0.00903
oxidation-reduction process (GO:0055114)	3.14	4.36e-05	0.0129
carotene biosynthetic process (GO:0016120)	> 100	0.000133	0.0349
response to light intensity (GO:0009642)	33.16	0.000128	0.0355

## Sheet: MS4
Supplemental Data. Bezrutczyk et al. (2021). Plant Cell. Evidence for Phloem Loading via the Abaxial Bundle Sheath Cells in Maize Leaves.
GO biological process complete for mesophyll cluster 4	Fold enrichment	raw P-value	FDR
peptide metabolic process (GO:0006518)	20.41	6.65e-139	3.14e-135
translation (GO:0006412)	22.56	5.24e-138	1.24e-134
peptide biosynthetic process (GO:0043043)	22.15	4.61e-137	7.27e-134
amide biosynthetic process (GO:0043604)	20.31	8.56e-134	1.01e-130
cellular amide metabolic process (GO:0043603)	17.98	2.89e-133	2.73e-130
gene expression (GO:0010467)	10.18	5.58e-108	4.39e-105
organonitrogen compound biosynthetic process (GO:1901566)	11.31	4.73e-107	3.19e-104
cellular nitrogen compound biosynthetic process (GO:0044271)	11.52	4.05e-105	2.39e-102
cellular macromolecule biosynthetic process (GO:0034645)	10.91	2.74e-101	1.44e-98
macromolecule biosynthetic process (GO:0009059)	10.67	4.51e-101	2.13e-98
cellular nitrogen compound metabolic process (GO:0034641)	5.63	1.46e-79	6.27e-77
organic substance biosynthetic process (GO:1901576)	6.54	2.35e-78	9.26e-76
cellular biosynthetic process (GO:0044249)	6.61	3.64e-78	1.32e-75
biosynthetic process (GO:0009058)	6.19	3.61e-76	1.22e-73
cellular protein metabolic process (GO:0044267)	4.46	2.93e-58	9.22e-56
protein metabolic process (GO:0019538)	3.95	1.48e-52	4.37e-50
organonitrogen compound metabolic process (GO:1901564)	3.46	3.38e-50	9.38e-48
nitrogen compound metabolic process (GO:0006807)	2.81	2.87e-44	7.54e-42
cellular macromolecule metabolic process (GO:0044260)	3.35	9.04e-44	2.25e-41
ribosome biogenesis (GO:0042254)	16.66	5.41e-43	1.28e-40
macromolecule metabolic process (GO:0043170)	2.92	7.35e-43	1.65e-40
ribonucleoprotein complex biogenesis (GO:0022613)	13.82	4.87e-41	1.05e-38
cellular metabolic process (GO:0044237)	2.46	1.62e-39	3.33e-37
organic substance metabolic process (GO:0071704)	2.38	3.07e-37	6.03e-35
ribosomal large subunit biogenesis (GO:0042273)	30.9	1.17e-33	2.21e-31
primary metabolic process (GO:0044238)	2.37	1.6e-33	2.9e-31
metabolic process (GO:0008152)	2.07	2.22e-31	3.89e-29
ribosome assembly (GO:0042255)	37.94	3.69e-30	6.23e-28
cytoplasmic translation (GO:0002181)	30.9	4.18e-27	6.81e-25
cellular process (GO:0009987)	1.84	2.48e-26	3.91e-24
cellular component biogenesis (GO:0044085)	6.13	4.36e-26	6.65e-24
ribonucleoprotein complex assembly (GO:0022618)	18.65	3.61e-24	5.33e-22
ribonucleoprotein complex subunit organization (GO:0071826)	18.34	5.34e-24	7.65e-22
organelle assembly (GO:0070925)	19.76	7.59e-24	1.05e-21
Unclassified (UNCLASSIFIED)	0.31	1.88e-23	2.47e-21
biological_process (GO:0008150)	1.56	1.88e-23	2.54e-21
ribosomal large subunit assembly (GO:0000027)	35.64	6.15e-16	7.85e-14
protein-containing complex assembly (GO:0065003)	7.19	1.17e-15	1.45e-13
cellular protein-containing complex assembly (GO:0034622)	7.54	1.31e-15	1.58e-13
ribosomal small subunit biogenesis (GO:0042274)	18.63	2.62e-15	3.09e-13
ribosomal small subunit assembly (GO:0000028)	44.51	1.33e-14	1.53e-12
translational elongation (GO:0006414)	23.76	6.59e-14	7.41e-12
protein-containing complex subunit organization (GO:0043933)	6.05	6.96e-14	7.47e-12
cellular component assembly (GO:0022607)	5.8	6.87e-14	7.55e-12
cellular component organization or biogenesis (GO:0071840)	2.76	4.96e-12	5.21e-10
maturation of LSU-rRNA (GO:0000470)	26.56	2e-11	2.05e-09
rRNA processing (GO:0006364)	8.95	2.33e-11	2.34e-09
rRNA metabolic process (GO:0016072)	8.73	3.36e-11	3.3e-09
ncRNA processing (GO:0034470)	5.99	7.98e-09	7.69e-07
ncRNA metabolic process (GO:0034660)	4.86	1.47e-07	1.39e-05
RNA processing (GO:0006396)	3.66	5.09e-07	4.72e-05
maturation of LSU-rRNA from tricistronic rRNA transcript (SSU-rRNA, 5.8S rRNA, LSU-rRNA) (GO:0000463)	27.41	2.13e-06	0.000194
macromolecule modification (GO:0043412)	0.24	5.42e-06	0.000483
cellular protein modification process (GO:0006464)	0.23	1.41e-05	0.00121
protein modification process (GO:0036211)	0.23	1.41e-05	0.00124
assembly of large subunit precursor of preribosome (GO:1902626)	84.98	1.62e-05	0.00136
cellular modified amino acid metabolic process (GO:0006575)	6.84	0.000318	0.0259
glutathione metabolic process (GO:0006749)	8.95	0.000314	0.0261
regulation of translation (GO:0006417)	6.66	0.000364	0.0291
regulation of cellular amide metabolic process (GO:0034248)	6.5	0.000415	0.0327
maturation of SSU-rRNA (GO:0030490)	8.25	0.000448	0.0347

## Sheet: MS5
Supplemental Data. Bezrutczyk et al. (2021). Plant Cell. Evidence for Phloem Loading via the Abaxial Bundle Sheath Cells in Maize Leaves.
GO biological process complete for mesophyll cluster 5	Fold enrichment	raw P-value	FDR
peptide metabolic process (GO:0006518)	18.07	1.26e-108	5.95e-105
peptide biosynthetic process (GO:0043043)	19.64	8.14e-108	1.92e-104
translation (GO:0006412)	19.82	4.51e-107	7.1e-104
amide biosynthetic process (GO:0043604)	18.04	3.16e-105	3.73e-102
cellular amide metabolic process (GO:0043603)	15.94	4.68e-104	4.42e-101
organonitrogen compound biosynthetic process (GO:1901566)	10.82	8.82e-94	6.94e-91
cellular nitrogen compound biosynthetic process (GO:0044271)	10.72	8.47e-88	5.72e-85
gene expression (GO:0010467)	8.95	3.56e-81	2.1e-78
cellular macromolecule biosynthetic process (GO:0034645)	9.6	8.38e-77	4.4e-74
macromolecule biosynthetic process (GO:0009059)	9.32	1.59e-75	7.52e-73
biosynthetic process (GO:0009058)	6.12	1.66e-70	7.12e-68
cellular biosynthetic process (GO:0044249)	6.42	5.35e-70	2.11e-67
organic substance biosynthetic process (GO:1901576)	6.26	4.93e-68	1.79e-65
cellular nitrogen compound metabolic process (GO:0034641)	5.2	1.18e-63	3.98e-61
organonitrogen compound metabolic process (GO:1901564)	3.46	1.31e-47	4.11e-45
cellular protein metabolic process (GO:0044267)	3.99	5.87e-43	1.73e-40
nitrogen compound metabolic process (GO:0006807)	2.79	6.32e-41	1.76e-38
protein metabolic process (GO:0019538)	3.54	2.28e-38	5.98e-36
cellular metabolic process (GO:0044237)	2.45	8.71e-37	2.17e-34
ribosome biogenesis (GO:0042254)	15.12	2.36e-35	5.57e-33
organic substance metabolic process (GO:0071704)	2.37	1.29e-34	2.91e-32
ribonucleoprotein complex biogenesis (GO:0022613)	12.63	6.18e-34	1.33e-31
cellular macromolecule metabolic process (GO:0044260)	3	3.37e-31	6.93e-29
metabolic process (GO:0008152)	2.06	2.82e-29	5.55e-27
macromolecule metabolic process (GO:0043170)	2.6	4.36e-29	8.24e-27
ribosomal large subunit biogenesis (GO:0042273)	27.28	4.6e-27	8.35e-25
primary metabolic process (GO:0044238)	2.25	9.57e-27	1.68e-24
ribosome assembly (GO:0042255)	35.37	3.79e-26	6.39e-24
cellular process (GO:0009987)	1.85	1.71e-25	2.79e-23
cytoplasmic translation (GO:0002181)	30.01	9.43e-25	1.48e-22
ribonucleoprotein complex assembly (GO:0022618)	17.47	5.76e-21	8.24e-19
Unclassified (UNCLASSIFIED)	0.33	5.65e-21	8.35e-19
biological_process (GO:0008150)	1.54	5.65e-21	8.62e-19
ribonucleoprotein complex subunit organization (GO:0071826)	17.18	8.15e-21	1.13e-18
organelle assembly (GO:0070925)	18.42	1.47e-20	1.99e-18
cellular component biogenesis (GO:0044085)	5.51	1.81e-20	2.37e-18
cellular protein-containing complex assembly (GO:0034622)	7.1	1.73e-13	2.21e-11
ribosomal small subunit assembly (GO:0000028)	42.87	2.78e-13	3.45e-11
ribosomal large subunit assembly (GO:0000027)	31.94	2.99e-13	3.62e-11
ribosomal small subunit biogenesis (GO:0042274)	17.26	3.66e-13	4.33e-11
protein-containing complex assembly (GO:0065003)	6.53	9.59e-13	1.1e-10
cellular component assembly (GO:0022607)	5.3	2.48e-11	2.79e-09
protein-containing complex subunit organization (GO:0043933)	5.5	3.04e-11	3.34e-09
translational elongation (GO:0006414)	19.36	3.24e-10	3.48e-08
maturation of LSU-rRNA (GO:0000470)	22.51	6.73e-09	7.07e-07
rRNA processing (GO:0006364)	7.8	7.18e-09	7.38e-07
rRNA metabolic process (GO:0016072)	7.62	9.66e-09	9.71e-07
cellular component organization or biogenesis (GO:0071840)	2.44	1.72e-08	1.69e-06
tricarboxylic acid biosynthetic process (GO:0072351)	80.02	6.23e-07	5.77e-05
nicotianamine metabolic process (GO:0030417)	80.02	6.23e-07	5.88e-05
nicotianamine biosynthetic process (GO:0030418)	80.02	6.23e-07	6e-05
ncRNA processing (GO:0034470)	5.23	8.14e-07	7.4e-05
tricarboxylic acid metabolic process (GO:0072350)	23.69	3.98e-06	0.000355
ncRNA metabolic process (GO:0034660)	4.24	8.48e-06	0.000742
RNA processing (GO:0006396)	3.32	1.2e-05	0.00103
assembly of large subunit precursor of preribosome (GO:1902626)	90.02	1.36e-05	0.00115
S-adenosylmethionine metabolic process (GO:0046500)	49.1	5.78e-05	0.00479
macromolecule modification (GO:0043412)	0.3	6.43e-05	0.00524
sulfur compound metabolic process (GO:0006790)	5.21	7.99e-05	0.0064
cellular protein modification process (GO:0006464)	0.29	0.000174	0.0135
protein modification process (GO:0036211)	0.29	0.000174	0.0137
L-methionine salvage from S-adenosylmethionine (GO:0019284)	> 100	0.000181	0.0138
S-adenosylmethionine cycle (GO:0033353)	90.02	0.000449	0.0326
cellular biogenic amine biosynthetic process (GO:0042401)	12	0.000444	0.0328
amine biosynthetic process (GO:0009309)	12	0.000444	0.0333
carboxylic acid biosynthetic process (GO:0046394)	3.58	0.000619	0.0436
organic acid biosynthetic process (GO:0016053)	3.58	0.000619	0.0443
sulfur amino acid metabolic process (GO:0000096)	10.75	0.000659	0.0458
