# Supplementary material for: Evidence for phloem loading via the abaxial bundle sheath cells in maize leaves
Source: Plant Cell. 2021 Jan 7;33(3):531–47. doi: 10.1093/plcell/koaa055 (PMC8136869; doi:10.1093/plcell/koaa055)
Supplement: koaa055_Supplementary_Data [file koaa055_supplementary_data.zip › tpc.00733.2020-s06.xlsx]

## Sheet: overview
Supplemental Data. Bezrutczyk et al. (2021). Plant Cell. Evidence for Phloem Loading via the Abaxial Bundle Sheath Cells in Maize Leaves.
Supplemental Data Set 4. Primers Used in this Study.
Primers for in situ RNA probe generation, GUS construct generation, and qRT-PCR are shown in separate tabs

## Sheet: in situs
Supplemental Data. Bezrutczyk et al. (2021). Plant Cell. Evidence for Phloem Loading via the Abaxial Bundle Sheath Cells in Maize Leaves.
Primers for in situ hybridization probe generation
Primer name	Sequence
13a cDNA fwd	ATTGCAAGAGTTTGAGCCAAC
13a cDNA SP6 rev	ATTTAGGTGACACTATAGGAAACTTGTGGTAGCTAACAAC
13a cDNA fwd	TTAGAGAGTAGGAGAAGTAGT
13a cDNA SP6 rev	ATTTAGGTGACACTATAGAGAAGACGTTACACATAAAAAGG
13b cDNA fwd	CAGAGAACTCAGAGCTCTTCGT
13b cDNA SP6 rev	ATTTAGGTGACACTATAGTAAACAAAGCTAAGGGTTGGAATA
13c cDNA fwd	AGACAGCAGAGGACACTC
13c cDNA SP6 rev	ATTTAGGTGACACTATAGAATACATATCTGCAATATAATGC
SUT1 cDNA fwd	CACACCACACCTCACGTCTC
SUT1 cDNA rev	TTCTGATGAACCGTCTGCTG
13a 5’UTR antisense probe rev	ATTTAGGTGACACTATAGTGATGGGTACAAAGGGG
13a central antisense probe fwd	GCGACTGCCGAGGGC
13a central antisense probe rev	ATTTAGGTGACACTATAGTGGGCAGCATCGC
13a 3’UTR antisense probe fwd	GATCGATCGCGTGCAT
13b 5’UTR antisense probe rev	ATTTAGGTGACACTATAGCCATCGCGACACAAAAAGG
13b central antisense probe fwd	ATGAACAAGACGCCGGTG
13b central antisense probe rev	ATTTAGGTGACACTATAGGGCGCGATTGCTTCAG
13b 3’UTR antisense probe fwd	CTTCTCCATCATCGCAA
13c 5’UTR antisense probe rev	ATTTAGGTGACACTATAGGATACAAATTAAGGCGAATG
13c central antisense probe fwd	TGAACAAGACGCCGCT
13c central antisense probe rev	ATTTAGGTGACACTATAGGCGGCTGCTTCTGTAG
13c 3’UTR antisense probe fwd	CTAGATCTCATGCCCGTG
13a 5'UTR sense SP6 fwd	ATTTAGGTGACACTATAGATTGCAAGAGTTTGAGCCAAC
13a 5’UTR sense rev	TGATGGGTACAAAGGGG
13a central sense SP6 fwd	ATTTAGGTGACACTATAGGCGACTGCCGAGGGC
13a central sense rev	TGGGCAGCATCGCCG
13a 3’UTR sense SP6 fwd	ATTTAGGTGACACTATAGGATCGATCGCGTGCAT
13a cDNA sense rev	GAAACTTGTGGTAGCTAACAAC
SUT1 antisense probe1 fwd	CGCGCGCCTGATCGA
SUT1 antisense probe1 rev	ATTTAGGTGACACTATAGAGAGCTGCAGCGCCCA
SUT1 antisense probe2 fwd	GTCGGGTCTCTGTGCTAGTG
SUT1 antisense probe2 rev	ATTTAGGTGACACTATAGTTCTGATGAACCGTCTGCTG
SUT1 sense probe1 fwd	ATTTAGGTGACACTATAGCGCGCGCCTGATCGA
SUT1 sense probe1 rev	AGAGCTGCAGCGCCCA
SUT1 sense probe2 fwd	ATTTAGGTGACACTATAGGTCGGGTCTCTGTGCTAGTG
SUT1 sense probe2 rev	TTCTGATGAACCGTCTGCTG
RbcS sense prb1 F	AACGGCGGAAGGATCCGGT
RbcS sense prb1 R	GCAGGTCGTCCGTCGACAG
RbcS sense prb2 F	AGGAGCTGCAGGAGGCCATC
RbcS sense prb2 R	TAGGCGATGAAGCTGACGCACT

## Sheet: GUS constructs
Supplemental Data. Bezrutczyk et al. (2021). Plant Cell. Evidence for Phloem Loading via the Abaxial Bundle Sheath Cells in Maize Leaves.
Primers for SWEET13a:GUS pGGGg-AG assembly
Fragment	Primer sequence	Purpose
ZmSWEET13 w/ 2kb promoter rev	gctgcggcggctgcTGCCACGTGGACGGCGGG	generate overlap for 13a to linker region
GUSplus fwd	cgtccacgtggcagcagccgccgcagcggctgctgccgccAACCGACGAACTAGTCTG	join GUSplus to 13a 3' end of gene with linker
GUSplus rev	gatcgagaatctaCACGTGATGGTGATGGTG	join GUSplus to 13a 3' UTR
ZmSWEET13 3' UTR fwd	tcaccatcacgtgTAGATTCTCGATCGATCGC	join 13a 3' UTR to GUSplus
4kb upstream promoter fwd	GATCGGGGTATGTGGCTTTA	amplify 4kb upstream region
4kb upstream promoter rev	CTCGAAGAACACTGCACCAA	amplify 4kb upstream region
MB_13a:GUS to pGG rev	CTAGAGGGCCCATACGCCAAATCTGGGAGTAGCCG	amplify entire p3a:13a:GUS construct to put into pGGAG
MB_13a:GUS to pGG fwd	AAGCTAAGCTTACCTGATCGGGGTATGTGGCTTTAAGG	amplify entire p3a:13a:GUS construct to put into pGGAG
MB_pGGBb-AG rev (amplify vector backbone)	AGGTAAGCTTAGCTTGAGCTTGG	amplify backbone
MB_pGGBb-AG fwd (amplify vector backbone)	GTATGGGCCCTCTAGAGGATCCC	amplify backbone
13a:GUS to pGG fwd	AAGCTAAGCTTACCTGATCGGGGTATGTGGCTTTAAGG	join 13a promoter to pGG backbone
13a:GUS to pGG rev	CTAGAGGGCCCATACGCCAAATCTGGGAGTAGCCG	join 13a terminator sequence to pGG backbone

## Sheet: qRT-PCR
Supplemental Data. Bezrutczyk et al. (2021). Plant Cell. Evidence for Phloem Loading via the Abaxial Bundle Sheath Cells in Maize Leaves.
Primers for qRT-PCR
Gene ID	Gene name	Primer name	Sequence
Zm00001d027854	SUT1	MB_SUT1_QF	TATTGCTGGCTTAGTGGTCCAAC
		MB_SUT1_QR	ACAATGACGGCAAGGCAGATG
Zm00001d035717	UMAMIT21a	MB_UmamiT21_QF	CGTCCTTTACGTGGGTTTTGTG
		MB_UmamiT21_QR	TGCCGAGGTGCACGATCT
Zm00001d035243	AAP5	MB_AAP6-1_QF	CGTCCGATGCTACCTGGACC
		MB_AAP6-1_QR	GCGATCATGCTTGCGCTG
Zm00001d012231	AAP56	MB_AAP6-2_QF	ATTGATCGAGATCCAGGATACACTC
		MB_AAP6-2_QR	GTTGCCCGGAGCATTCGAA
Zm00001d027268	STP3	MB_STP3_QF	GACCTCGGCATCTCAGGTGG
		MB_STP3_QR	AGGTGAAGACGGTGAGAAGCT
Zm00001d023677	SWEET13a	ZmSweet13a_qF1	cagacgaagagcgtggagta
		ZmSweet13a_qR1	ggtgaaccccaggatgttt
Zm00001d023673	SWEET13b	ZmSweet13b_qF1	cgcgccactaagcatcat
		ZmSweet13b_qR1	gctgagggtgagcgagag
Zm00001d041067	SWEET13c	ZmSweet13c_qF1	cattcactttcggcctccta
		ZmSweet13c_qR1	atgcggtagaacgtcggtat
Zm00001d000316	ME1	MB_NADP-ME-F	AGGCTCTCTTCAGCCATTCA
		MB_NADP-ME-R	TAGGCCTCTCGTTGAAGGAA
Zm00001d031899	MDH1	MB_NADP-MDH-F	GGGAAGTCAGCATTGGCATAG
		MB_NADP-MDH-R	ACAACTAAGACTTTCGCGT
