# Supplementary material for: Evidence for phloem loading via the abaxial bundle sheath cells in maize leaves
Source: Plant Cell. 2021 Jan 7;33(3):531–47. doi: 10.1093/plcell/koaa055 (PMC8136869; doi:10.1093/plcell/koaa055)
Supplement: koaa055_Supplementary_Data [file koaa055_supplementary_data.zip › tpc.00733.2020-s07.xlsx]

## Sheet: overview
Supplemental Data. Bezrutczyk et al. (2021). Plant Cell. Evidence for Phloem Loading via the Abaxial Bundle Sheath Cells in Maize Leaves.
Supplemental Data Set 5. Protoplast-Enriched and Protoplast-Depleted mRNAs
Bulk RNA was sequenced from two pools of protoplasts made from four leaves each (P1 and P2), and two pools of four whole leaf segments each (L1 and L2). See Methods for more details. Reads corresponding to genes enriched in BSC or MSC were normalized separately to compensate for the expected difference in cell populations represented in protoplasts and whole leaf tissue. Pearson correlation (Supp…

## Sheet: BS protoplast depleted
Supplemental Data. Bezrutczyk et al. (2021). Plant Cell. Evidence for Phloem Loading via the Abaxial Bundle Sheath Cells in Maize Leaves.
ensembl_gene_id	description	logFC	AveExpr	P.Value	adj.P.Val
Zm00001d023673	sugars will eventually be exported transporter13b	5.06775	7.13157	0.000192791	0.000405612
Zm00001d042050	Protein RETICULATA-RELATED 4 chloroplastic	4.86178	13.0169	1.52217e-09	2.46592e-07
Zm00001d053015	Fructose-bisphosphate aldolase	4.60919	10.4526	2.08054e-07	1.84715e-06
Zm00001d000164	Phosphoribulokinase chloroplastic	4.54569	8.51603	1.56374e-05	4.40199e-05
Zm00001d035717	WAT1-related protein	4.5067	7.86057	0.0002197	0.0004563
Zm00001d035243	Amino acid permease 6	4.28875	6.06917	0.000309435	0.000596767
Zm00001d019312	beta glucosidase aggregating factor1	4.25481	8.02594	0.000183408	0.000390949
Zm00001d031253	dicarboxylic acid transporter2	4.00104	11.2391	2.16641e-07	1.84715e-06
Zm00001d002038	anti-sigma factor antagonist domain of sulfate transporter91	3.90264	10.9338	2.85686e-07	2.10369e-06
Zm00001d019260		3.80761	6.04497	0.000760092	0.00128265
Zm00001d021672	Pyruvate phosphate dikinase regulatory protein 2	3.67528	9.37311	6.07926e-06	2.14096e-05
Zm00001d023559	Fructose-bisphosphate aldolase	3.60362	15.2039	8.48471e-09	4.56526e-07
Zm00001d016625	Os02g0519800 protein	3.49766	6.8543	0.00105616	0.00167743
Zm00001d023677	sugars will eventually be exported transporter13a	3.49491	10.3792	1.2775e-05	3.83251e-05
Zm00001d004894	ribulose bisphosphate carboxylase small subunit2	3.45517	13.8121	1.73191e-08	4.67615e-07
Zm00001d035115	multidrug and toxic compound extrusion1	3.41701	7.5575	0.000337857	0.000609286
Zm00001d017711	Phosphoribulokinase	3.32942	13.0423	1.40903e-08	4.56526e-07
Zm00001d032332	Quinone oxidoreductase-like protein At1g23740	3.32569	9.33393	1.22446e-05	3.7427e-05
Zm00001d041067	sugars will eventually be exported transporter13c	3.30172	10.0413	1.85168e-06	8.10736e-06
Zm00001d037228	NOD26-like membrane intrinsic protein2	3.30132	10.1247	2.14339e-05	5.42545e-05
Zm00001d003781	Alpha carbonic anhydrase 1 chloroplastic	3.2905	8.67072	3.0776e-05	7.5541e-05
Zm00001d048703	benzoxazinone synthesis4	3.2631	10.6924	2.7253e-06	1.10375e-05
Zm00001d033747	Glutamine synthetase root isozyme 2	3.2558	10.0698	7.56735e-06	2.60832e-05
Zm00001d044925	CP12-1	3.17436	11.8471	4.97788e-08	8.06417e-07
Zm00001d012231	Amino acid permease 6	3.15301	8.71044	7.23496e-05	0.000162787
Zm00001d050889	Oxygen evolving enhancer protein 3	3.07765	5.0451	0.0102537	0.0136156
Zm00001d000316	NADP-dependent malic enzyme%2C chloroplastic	3.05735	15.3422	1.38496e-08	4.56526e-07
Zm00001d052595	Ribulose bisphosphate carboxylase small chain%2C chloroplastic	3.04245	14.1829	3.9783e-08	7.19745e-07
Zm00001d033555	Fumarylacetoacetate (FAA) hydrolase family	3.03014	6.84196	0.00129862	0.00202286
Zm00001d028471	phosphoenolpyruvate carboxykinase1	3.02559	14.8692	6.04411e-08	8.90133e-07
Zm00001d040659	Late embryogenesis abundant protein Lea5	2.98403	10.3916	8.87637e-07	4.22933e-06
Zm00001d023437	glycine decarboxylase1	2.95378	10.9634	7.39807e-07	3.99496e-06
Zm00001d018936	Probable ribose-5-phosphate isomerase 3 chloroplastic	2.8757	10.5432	7.65255e-07	3.99907e-06
Zm00001d048593	RUBISCO activase2	2.75986	13.7997	8.17505e-08	1.10363e-06
Zm00001d049079	myb domain protein 69	2.70616	6.76893	0.00263467	0.00388015
Zm00001d019850	Fatty acyl-CoA reductase 1	2.47671	8.04445	0.000290896	0.000567773
Zm00001d043298	P-loop containing nucleoside triphosphate hydrolases superfamily protein	2.39661	7.95977	0.000330231	0.000609286
Zm00001d051908	OSIGBa0147B06.5 protein	2.26658	10.402	7.81136e-06	2.63633e-05
Zm00001d040002	Metal tolerance protein 10	2.23099	7.90837	0.000799268	0.00133486
Zm00001d023699	glycine cleavage system protein H1	2.22434	10.2554	4.12934e-06	1.52035e-05
Zm00001d020910	Induced stolen tip protein TUB8	1.99307	6.72407	0.0145803	0.0185984
Zm00001d022561	Negatively light-regulated protein	1.98787	7.09329	0.00972469	0.0133508
Zm00001d042840	Sedoheptulose-17-bisphosphatase chloroplastic	1.97036	13.193	5.98112e-07	3.58867e-06
Zm00001d027454	Heavy metal transport/detoxification superfamily protein	1.88684	8.46002	0.000537092	0.00093558
Zm00001d042867	bowman-birk inhibitor1	1.80749	7.95328	0.0228242	0.0281161
Zm00001d035212	Chloroplast stem-loop binding protein of 41 kDa b chloroplastic	1.78898	10.8817	5.4613e-06	1.96607e-05
Zm00001d006010		1.72871	6.91819	0.00680414	0.00942111
Zm00001d048583	Thioesterase family protein%2C mRNA	1.72115	7.36565	0.00561816	0.00791428
Zm00001d006158		1.72032	6.18599	0.087148	0.0973654
Zm00001d014271	Caltractin	1.66455	6.58837	0.0110204	0.0143976
Zm00001d014192	ACT domain-containing protein ACR11	1.66449	10.233	5.93371e-05	0.000139313
Zm00001d039865	triose phosphate isomerase4	1.61919	9.27683	0.000238666	0.000489417
Zm00001d035605	Putative MYB DNA-binding domain superfamily protein	1.52016	12.4883	2.45598e-05	6.12105e-05
Zm00001d033551	Phosphoglycerate mutase-like family protein	1.44704	9.92901	7.1895e-05	0.000162787
Zm00001d048705	benzoxazinone synthesis5	1.36845	11.2112	0.000314448	0.0005993
Zm00001d026137	OSJNBa0084K11.10 protein; protein	1.2185	7.28176	0.0229532	0.0281161
Zm00001d004513	Bifunctional 3-phosphoadenosine 5-phosphosulfate synthetase 2	1.2028	10.9785	4.14057e-05	9.86429e-05
Zm00001d029716	Heavy metal transport/detoxification superfamily protein	1.18472	8.99457	0.000974149	0.00157812
Zm00001d048737		1.06487	10.2081	0.000338492	0.000609286
Zm00001d028260	glutamine synthetase6	1.04265	10.6011	0.000165046	0.000356499
Zm00001d043240	Sulfite exporter TauE/SafE family protein	1.04105	7.99359	0.00993737	0.0134155
Zm00001d032152	cinnamoyl CoA reductase1	1.00839	12.1792	0.00175077	0.00265071

## Sheet: BS protoplast enriched
Supplemental Data. Bezrutczyk et al. (2021). Plant Cell. Evidence for Phloem Loading via the Abaxial Bundle Sheath Cells in Maize Leaves.
ensembl_gene_id	description	logFC	AveExpr	P.Value	adj.P.Val
Zm00001d020492	Probable WRKY transcription factor 40	-10.3885	9.51311	8.98605e-08	1.1198e-06
Zm00001d031536	Oxysterol-binding protein-related protein 4B	-7.11504	6.87239	1.54113e-05	4.40199e-05
Zm00001d021995	LOB domain-containing protein 38	-5.97745	9.48993	6.55254e-07	3.79111e-06
Zm00001d039859	Metallothionein-like protein type 2	-5.76058	7.4574	8.31373e-07	4.08129e-06
Zm00001d044726	NF-X1-type zinc finger protein NFXL1	-5.48144	12.3946	8.10424e-09	4.56526e-07
Zm00001d005969	Transcription factor BIM3	-5.48015	10.2272	1.12859e-07	1.1427e-06
Zm00001d043339	RING/U-box superfamily protein	-5.06329	8.68189	1.0572e-07	1.14177e-06
Zm00001d015025	AMP binding protein	-4.87073	11.8192	3.99858e-08	7.19745e-07
Zm00001d029052		-4.83188	7.83367	3.51213e-06	1.35623e-05
Zm00001d018729	BZIP transcription factor family protein	-4.53788	6.61827	2.38191e-06	9.89408e-06
Zm00001d046472	Hemoglobin-like protein HbO	-4.44104	11.5127	7.97213e-07	4.03589e-06
Zm00001d000838		-4.20424	9.77431	5.55819e-07	3.54015e-06
ZemaCp086	ndhD	-3.90498	8.86762	3.78922e-08	7.19745e-07
Zm00001d039468	Grx_A2-glutaredoxin subgroup III	-3.85732	9.00692	4.4267e-07	3.11793e-06
Zm00001d013781	Chloroplast post-illumination chlorophyll fluorescence increase protein	-3.62195	12.0754	1.49613e-07	1.42573e-06
ZemaCp090	ndhI	-3.36682	5.11583	0.000283289	0.000559668
Zm00001d025901	FIP1	-3.28905	11.4542	1.50119e-05	4.40199e-05
Zm00001d048515	Stress responsive alpha-beta barrel domain protein	-2.48699	12.3937	1.75784e-05	4.66837e-05
Zm00001d023395	Stress-response A/B barrel domain-containing protein	-2.4744	12.4263	5.68172e-07	3.54015e-06
Zm00001d034020	DCL protein	-2.29121	9.13272	6.90003e-07	3.8545e-06
Zm00001d042481	OTU domain-containing protein	-2.18187	12.2196	1.29889e-06	5.845e-06
Zm00001d016364	Tetraspanin-2	-2.14315	5.76988	0.00123082	0.00193586
Zm00001d023423	ACT domain-containing protein ACR12	-2.07006	10.9913	3.51616e-06	1.35623e-05
Zm00001d020434	NAD(P)H-quinone oxidoreductase subunit L chloroplastic	-1.88353	13.8914	1.03086e-07	1.14177e-06
Zm00001d007366	Haloacid dehalogenase-like hydrolase domain-containing protein	-1.77107	12.7984	1.178e-06	5.45248e-06
Zm00001d018810	glycolate oxidase1	-1.67657	14.2197	2.63984e-07	2.10369e-06
Zm00001d022107	Glyceraldehyde-3-phosphate dehydrogenase A	-1.6264	14.5667	2.75295e-07	2.10369e-06
Zm00001d049490	Protein CHLORORESPIRATORY REDUCTION 6 chloroplastic	-1.62188	11.1709	1.75002e-05	4.66837e-05
Zm00001d049048	Heat shock protein binding protein	-1.60937	12.6321	3.82959e-06	1.44277e-05
Zm00001d034241	Malate dehydrogenase	-1.54024	12.5788	1.19942e-05	3.73666e-05
Zm00001d033537	Cox19-like CHCH family protein	-1.53968	9.86751	9.89823e-06	3.27247e-05
Zm00001d053952	Bax inhibitor 1	-1.47965	5.72416	0.023083	0.0281161
Zm00001d048201	Inositol-3-phosphate synthase isozyme 1	-1.44817	15.047	1.84046e-05	4.80894e-05
Zm00001d011487	isocitrate dehydrogenase1	-1.41321	10.6726	1.57602e-05	4.40199e-05
Zm00001d008619	triose phosphate isomerase3	-1.40115	10.2955	1.60394e-05	4.40403e-05
Zm00001d024965	Phosphoglycerate mutase-like protein	-1.3859	10.8243	3.646e-05	8.8157e-05
Zm00001d029620	UDP-glycosyltransferase 74B1	-1.36844	11.0256	7.14884e-05	0.000162787
Zm00001d018639	Pentatricopeptide repeat-containing protein ELI1 chloroplastic	-1.35898	13.5111	2.13298e-06	9.09322e-06
Zm00001d018639	Pentatricopeptide repeat-containing protein ELI1 chloroplastic	-1.35898	13.5111	2.13298e-06	9.09322e-06
Zm00001d022200	Chaperone DnaJ-domain superfamily protein	-1.34267	12.6487	1.05486e-05	3.41776e-05
Zm00001d047077	Beta-amylase 3 chloroplastic	-1.32811	9.89912	0.00137636	0.00210349
Zm00001d027511	Catalase isozyme 2	-1.30864	12.8827	0.000322409	0.000607328
Zm00001d024148	Photosynthetic NDH subunit of subcomplex B 1 chloroplastic	-1.26056	15.2815	5.28081e-07	3.54015e-06
Zm00001d048794	Phosphoserine phosphatase chloroplastic	-1.16289	8.68997	0.000250423	0.000500847
Zm00001d008993	DUF4378 domain protein	-1.15602	11.0755	8.25116e-05	0.000183108
Zm00001d032695	Malate dehydrogenase%2C cytoplasmic	-1.11977	13.0861	2.12903e-05	5.42545e-05
Zm00001d033980	ustilago maydis induced12	-1.11754	7.82715	0.0128458	0.0166481
Zm00001d030127	Plastidal glycolate/glycerate translocator 1 chloroplastic	-1.10016	14.5718	1.10641e-05	3.51448e-05
Zm00001d041701	Acyl carrier protein 2 chloroplastic	-1.05355	9.92521	0.00197212	0.00295818
Zm00001d003852	Inhibitor of apoptosis-like protein	-1.0172	9.20389	0.000995447	0.00159666

## Sheet: MS protoplast depleted
Supplemental Data. Bezrutczyk et al. (2021). Plant Cell. Evidence for Phloem Loading via the Abaxial Bundle Sheath Cells in Maize Leaves.
ensembl_gene_id	description	logFC	AveExpr	P.Value	adj.P.Val
Zm00001d000164	Phosphoribulokinase chloroplastic	4.54569	8.51603	1.56374e-05	4.40199e-05
Zm00001d000316	NADP-dependent malic enzyme%2C chloroplastic	3.05735	15.3422	1.38496e-08	4.56526e-07
Zm00001d002038	anti-sigma factor antagonist domain of sulfate transporter91	3.90264	10.9338	2.85686e-07	2.10369e-06
Zm00001d003781	Alpha carbonic anhydrase 1 chloroplastic	3.2905	8.67072	3.0776e-05	7.5541e-05
Zm00001d004513	Bifunctional 3-phosphoadenosine 5-phosphosulfate synthetase 2	1.2028	10.9785	4.14057e-05	9.86429e-05
Zm00001d004894	ribulose bisphosphate carboxylase small subunit2	3.45517	13.8121	1.73191e-08	4.67615e-07
Zm00001d006010		1.72871	6.91819	0.00680414	0.00942111
Zm00001d006158		1.72032	6.18599	0.087148	0.0973654
Zm00001d012231	Amino acid permease 6	3.15301	8.71044	7.23496e-05	0.000162787
Zm00001d014192	ACT domain-containing protein ACR11	1.66449	10.233	5.93371e-05	0.000139313
Zm00001d014271	Caltractin	1.66455	6.58837	0.0110204	0.0143976
Zm00001d016625	Os02g0519800 protein	3.49766	6.8543	0.00105616	0.00167743
Zm00001d017711	Phosphoribulokinase	3.32942	13.0423	1.40903e-08	4.56526e-07
Zm00001d018936	Probable ribose-5-phosphate isomerase 3 chloroplastic	2.8757	10.5432	7.65255e-07	3.99907e-06
Zm00001d019260		3.80761	6.04497	0.000760092	0.00128265
Zm00001d019312	beta glucosidase aggregating factor1	4.25481	8.02594	0.000183408	0.000390949
Zm00001d019850	Fatty acyl-CoA reductase 1	2.47671	8.04445	0.000290896	0.000567773
Zm00001d020910	Induced stolen tip protein TUB8	1.99307	6.72407	0.0145803	0.0185984
Zm00001d021672	Pyruvate phosphate dikinase regulatory protein 2	3.67528	9.37311	6.07926e-06	2.14096e-05
Zm00001d022561	Negatively light-regulated protein	1.98787	7.09329	0.00972469	0.0133508
Zm00001d023437	glycine decarboxylase1	2.95378	10.9634	7.39807e-07	3.99496e-06
Zm00001d023559	Fructose-bisphosphate aldolase	3.60362	15.2039	8.48471e-09	4.56526e-07
Zm00001d023673	sugars will eventually be exported transporter13b	5.06775	7.13157	0.000192791	0.000405612
Zm00001d023677	sugars will eventually be exported transporter13a	3.49491	10.3792	1.2775e-05	3.83251e-05
Zm00001d023699	glycine cleavage system protein H1	2.22434	10.2554	4.12934e-06	1.52035e-05
Zm00001d026137	OSJNBa0084K11.10 protein; protein	1.2185	7.28176	0.0229532	0.0281161
Zm00001d027454	Heavy metal transport/detoxification superfamily protein	1.88684	8.46002	0.000537092	0.00093558
Zm00001d028260	glutamine synthetase6	1.04265	10.6011	0.000165046	0.000356499
Zm00001d028471	phosphoenolpyruvate carboxykinase1	3.02559	14.8692	6.04411e-08	8.90133e-07
Zm00001d029716	Heavy metal transport/detoxification superfamily protein	1.18472	8.99457	0.000974149	0.00157812
Zm00001d031253	dicarboxylic acid transporter2	4.00104	11.2391	2.16641e-07	1.84715e-06
Zm00001d032152	cinnamoyl CoA reductase1	1.00839	12.1792	0.00175077	0.00265071
Zm00001d032332	Quinone oxidoreductase-like protein At1g23740	3.32569	9.33393	1.22446e-05	3.7427e-05
Zm00001d033551	Phosphoglycerate mutase-like family protein	1.44704	9.92901	7.1895e-05	0.000162787
Zm00001d033555	Fumarylacetoacetate (FAA) hydrolase family	3.03014	6.84196	0.00129862	0.00202286
Zm00001d033747	Glutamine synthetase root isozyme 2	3.2558	10.0698	7.56735e-06	2.60832e-05
Zm00001d035115	multidrug and toxic compound extrusion1	3.41701	7.5575	0.000337857	0.000609286
Zm00001d035212	Chloroplast stem-loop binding protein of 41 kDa b chloroplastic	1.78898	10.8817	5.4613e-06	1.96607e-05
Zm00001d035243	Amino acid permease 6	4.28875	6.06917	0.000309435	0.000596767
Zm00001d035605	Putative MYB DNA-binding domain superfamily protein	1.52016	12.4883	2.45598e-05	6.12105e-05
Zm00001d035717	WAT1-related protein	4.5067	7.86057	0.0002197	0.0004563
Zm00001d037228	NOD26-like membrane intrinsic protein2	3.30132	10.1247	2.14339e-05	5.42545e-05
Zm00001d039865	triose phosphate isomerase4	1.61919	9.27683	0.000238666	0.000489417
Zm00001d040002	Metal tolerance protein 10	2.23099	7.90837	0.000799268	0.00133486
Zm00001d040659	Late embryogenesis abundant protein Lea5	2.98403	10.3916	8.87637e-07	4.22933e-06
Zm00001d041067	sugars will eventually be exported transporter13c	3.30172	10.0413	1.85168e-06	8.10736e-06
Zm00001d042050	Protein RETICULATA-RELATED 4 chloroplastic	4.86178	13.0169	1.52217e-09	2.46592e-07
Zm00001d042840	Sedoheptulose-17-bisphosphatase chloroplastic	1.97036	13.193	5.98112e-07	3.58867e-06
Zm00001d042867	bowman-birk inhibitor1	1.80749	7.95328	0.0228242	0.0281161
Zm00001d043240	Sulfite exporter TauE/SafE family protein	1.04105	7.99359	0.00993737	0.0134155
Zm00001d043298	P-loop containing nucleoside triphosphate hydrolases superfamily protein	2.39661	7.95977	0.000330231	0.000609286
Zm00001d044925	CP12-1	3.17436	11.8471	4.97788e-08	8.06417e-07
Zm00001d048583	Thioesterase family protein%2C mRNA	1.72115	7.36565	0.00561816	0.00791428
Zm00001d048593	RUBISCO activase2	2.75986	13.7997	8.17505e-08	1.10363e-06
Zm00001d048703	benzoxazinone synthesis4	3.2631	10.6924	2.7253e-06	1.10375e-05
Zm00001d048705	benzoxazinone synthesis5	1.36845	11.2112	0.000314448	0.0005993
Zm00001d048737		1.06487	10.2081	0.000338492	0.000609286
Zm00001d049079	myb domain protein 69	2.70616	6.76893	0.00263467	0.00388015
Zm00001d050889	Oxygen evolving enhancer protein 3	3.07765	5.0451	0.0102537	0.0136156
Zm00001d051908	OSIGBa0147B06.5 protein	2.26658	10.402	7.81136e-06	2.63633e-05
Zm00001d052595	Ribulose bisphosphate carboxylase small chain%2C chloroplastic	3.04245	14.1829	3.9783e-08	7.19745e-07
Zm00001d053015	Fructose-bisphosphate aldolase	4.60919	10.4526	2.08054e-07	1.84715e-06

## Sheet: MS protoplast enriched
Supplemental Data. Bezrutczyk et al. (2021). Plant Cell. Evidence for Phloem Loading via the Abaxial Bundle Sheath Cells in Maize Leaves.
ensembl_gene_id	description	logFC	AveExpr	P.Value	adj.P.Val
ZemaCp086	ndhD	-3.90498	8.86762	3.78922e-08	7.19745e-07
ZemaCp090	ndhI	-3.36682	5.11583	0.000283289	0.000559668
Zm00001d000838		-4.20424	9.77431	5.55819e-07	3.54015e-06
Zm00001d003852	Inhibitor of apoptosis-like protein	-1.0172	9.20389	0.000995447	0.00159666
Zm00001d005969	Transcription factor BIM3	-5.48015	10.2272	1.12859e-07	1.1427e-06
Zm00001d007366	Haloacid dehalogenase-like hydrolase domain-containing protein	-1.77107	12.7984	1.178e-06	5.45248e-06
Zm00001d008619	triose phosphate isomerase3	-1.40115	10.2955	1.60394e-05	4.40403e-05
Zm00001d008993	DUF4378 domain protein	-1.15602	11.0755	8.25116e-05	0.000183108
Zm00001d011487	isocitrate dehydrogenase1	-1.41321	10.6726	1.57602e-05	4.40199e-05
Zm00001d013781	Chloroplast post-illumination chlorophyll fluorescence increase protein	-3.62195	12.0754	1.49613e-07	1.42573e-06
Zm00001d015025	AMP binding protein	-4.87073	11.8192	3.99858e-08	7.19745e-07
Zm00001d016364	Tetraspanin-2	-2.14315	5.76988	0.00123082	0.00193586
Zm00001d018639	Pentatricopeptide repeat-containing protein ELI1 chloroplastic	-1.35898	13.5111	2.13298e-06	9.09322e-06
Zm00001d018639	Pentatricopeptide repeat-containing protein ELI1 chloroplastic	-1.35898	13.5111	2.13298e-06	9.09322e-06
Zm00001d018729	BZIP transcription factor family protein	-4.53788	6.61827	2.38191e-06	9.89408e-06
Zm00001d018810	glycolate oxidase1	-1.67657	14.2197	2.63984e-07	2.10369e-06
Zm00001d020434	NAD(P)H-quinone oxidoreductase subunit L chloroplastic	-1.88353	13.8914	1.03086e-07	1.14177e-06
Zm00001d020492	Probable WRKY transcription factor 40	-10.3885	9.51311	8.98605e-08	1.1198e-06
Zm00001d021995	LOB domain-containing protein 38	-5.97745	9.48993	6.55254e-07	3.79111e-06
Zm00001d022107	Glyceraldehyde-3-phosphate dehydrogenase A	-1.6264	14.5667	2.75295e-07	2.10369e-06
Zm00001d022200	Chaperone DnaJ-domain superfamily protein	-1.34267	12.6487	1.05486e-05	3.41776e-05
Zm00001d023395	Stress-response A/B barrel domain-containing protein	-2.4744	12.4263	5.68172e-07	3.54015e-06
Zm00001d023423	ACT domain-containing protein ACR12	-2.07006	10.9913	3.51616e-06	1.35623e-05
Zm00001d024148	Photosynthetic NDH subunit of subcomplex B 1 chloroplastic	-1.26056	15.2815	5.28081e-07	3.54015e-06
Zm00001d024965	Phosphoglycerate mutase-like protein	-1.3859	10.8243	3.646e-05	8.8157e-05
Zm00001d025901	FIP1	-3.28905	11.4542	1.50119e-05	4.40199e-05
Zm00001d027511	Catalase isozyme 2	-1.30864	12.8827	0.000322409	0.000607328
Zm00001d029052		-4.83188	7.83367	3.51213e-06	1.35623e-05
Zm00001d029620	UDP-glycosyltransferase 74B1	-1.36844	11.0256	7.14884e-05	0.000162787
Zm00001d030127	Plastidal glycolate/glycerate translocator 1 chloroplastic	-1.10016	14.5718	1.10641e-05	3.51448e-05
Zm00001d031536	Oxysterol-binding protein-related protein 4B	-7.11504	6.87239	1.54113e-05	4.40199e-05
Zm00001d032695	Malate dehydrogenase%2C cytoplasmic	-1.11977	13.0861	2.12903e-05	5.42545e-05
Zm00001d033537	Cox19-like CHCH family protein	-1.53968	9.86751	9.89823e-06	3.27247e-05
Zm00001d033980	ustilago maydis induced12	-1.11754	7.82715	0.0128458	0.0166481
Zm00001d034020	DCL protein	-2.29121	9.13272	6.90003e-07	3.8545e-06
Zm00001d034241	Malate dehydrogenase	-1.54024	12.5788	1.19942e-05	3.73666e-05
Zm00001d039468	Grx_A2-glutaredoxin subgroup III	-3.85732	9.00692	4.4267e-07	3.11793e-06
Zm00001d039859	Metallothionein-like protein type 2	-5.76058	7.4574	8.31373e-07	4.08129e-06
Zm00001d041701	Acyl carrier protein 2 chloroplastic	-1.05355	9.92521	0.00197212	0.00295818
Zm00001d042481	OTU domain-containing protein	-2.18187	12.2196	1.29889e-06	5.845e-06
Zm00001d043339	RING/U-box superfamily protein	-5.06329	8.68189	1.0572e-07	1.14177e-06
Zm00001d044726	NF-X1-type zinc finger protein NFXL1	-5.48144	12.3946	8.10424e-09	4.56526e-07
Zm00001d046472	Hemoglobin-like protein HbO	-4.44104	11.5127	7.97213e-07	4.03589e-06
Zm00001d047077	Beta-amylase 3 chloroplastic	-1.32811	9.89912	0.00137636	0.00210349
Zm00001d048201	Inositol-3-phosphate synthase isozyme 1	-1.44817	15.047	1.84046e-05	4.80894e-05
Zm00001d048515	Stress responsive alpha-beta barrel domain protein	-2.48699	12.3937	1.75784e-05	4.66837e-05
Zm00001d048794	Phosphoserine phosphatase chloroplastic	-1.16289	8.68997	0.000250423	0.000500847
Zm00001d049048	Heat shock protein binding protein	-1.60937	12.6321	3.82959e-06	1.44277e-05
Zm00001d049490	Protein CHLORORESPIRATORY REDUCTION 6 chloroplastic	-1.62188	11.1709	1.75002e-05	4.66837e-05
Zm00001d053952	Bax inhibitor 1	-1.47965	5.72416	0.023083	0.0281161
